# Supplementary material for: Textile emitter for AI-enhanced human–machine interaction
Source: Natl Sci Rev. 2026 Apr 17;13(12):nwag231. doi: 10.1093/nsr/nwag231 (PMC13296564; doi:10.1093/nsr/nwag231)
Supplement: nwag231_Supplemental_Files [file nwag231_supplemental_files.zip]

Archive with 6 entries (6 files):
- Supplementary data.pdf
- Video S1-HI.mp4
- Video S2-SOS.mp4
- Video S3-YES.mp4
- Video S4-robotic control.mp4
- Video S5-VR game.mp4
